# Supplementary material for: RPPA SPACE: an R package for normalization and quantitation of Reverse-Phase Protein Array data
Source: Bioinformatics. 2022 Oct 7;38(22):5131–3. doi: 10.1093/bioinformatics/btac665 (PMC9665860; doi:10.1093/bioinformatics/btac665)
Supplement: btac665_Supplementary_Data [file btac665_supplementary_data.zip]

Archive with 4 entries (3 files):
- btac665_Supplementary_Data/
- btac665_Supplementary_Data/Supplementary materials_Accepted.docx
- btac665_Supplementary_Data/Sup_Fig1_NoiseVsExp.eps
- btac665_Supplementary_Data/Sup_Fig2_AntibodiesVsTime.eps
